# Supplementary material for: Numerical Investigation of Ferrofluid Preparation during In-Vitro Culture of Cancer Therapy for Magnetic Nanoparticle Hyperthermia
Source: Sensors (Basel). 2021 Aug 18;21(16):5545. doi: 10.3390/s21165545 (PMC8402254; doi:10.3390/s21165545)
Supplement: Supplementary file 1 [file sensors-21-05545-s001.zip]

Archive with 1 entries (1 files):
- sensors-1335806-supplementary.pdf
